# Supplementary material for: Feasibility and acceptability of remotely monitoring spirometry and pulse oximetry as part of interstitial lung disease clinical care: a single arm observational study
Source: Respir Res. 2024 Apr 15;25:162. doi: 10.1186/s12931-024-02787-1 (PMC11020645; doi:10.1186/s12931-024-02787-1)
Supplement: Supplementary file 1 — Supplementary Material 1: Additional Figure 1: Heatmap demonstrating frequency of spirometry attempts throughout the 91 day study period. Each horizontal bar represents a participant within the study. Each vertical line within a bar represents a day on which home spirometry was performed. [file 12931_2024_2787_MOESM1_ESM.odt]

Supplementary Table 1: Impact of patient factors on desire to continue remote monitoring

Participants wished to continue remote monitoring
[median(IQR)] 
Participants who did not wish to continue remote monitoring [median(IQR)]
p
 n
24
8

Age
71.5 (64.75 – 75)
69 (66.25-74)
0.6
PAM level
3 (3-4)
4 (3-4)
0.52
Baseline FVC
L
% pred

2.82 (2.29 -3.25)
79.25 (70.75 – 85.6)

2.97 (2.56-3.92)
79.05 (73.2-96.4)
0.72
Baseline TLCO (% pred)
51 (42.9 – 60.12)
51.3 (39.75-68.45)
0.84
Gender (n)
0.82
ILD subtype (n)
1.0
Only p values provided for gender and ILD subtype as small numbers have been suppressed; One participant did not respond to the question about continuing remote monitoring and therefore was not included.
